# Supplementary material for: Substrate binding plasticity revealed by Cryo-EM structures of SLC26A2
Source: Nat Commun. 2024 Apr 29;15:3616. doi: 10.1038/s41467-024-48028-3 (PMC11059360; doi:10.1038/s41467-024-48028-3)
Supplement: Supplementary file 9 — Source Data [file 41467_2024_48028_MOESM9_ESM.xlsx]

## Sheet: Figure 10
Supplementary Fig. 10a
	Data points are raw transport efficiency without normallization
		WT	No SLC26A2	S245A/S254A/S299A
	N=1	1	0.02	0.76
	N=2	0.96	0.03	0.81
	N=3	0.97	0.01	0.81
	N=4	1.06	0.035	0.7
	N=5	1.07	0.037	0.68
	Avg	1.012	0.0264	0.752
	STD	0.0506952	0.0112827	0.0605805
Supplementary Fig. 10b
	Data points are raw transport efficiency without normallization
		WT	No SLC26A2	R279W	Q125L	G166R	G166A	D250V
	N=1	1	0.02	0.489	0.71	0.451	0.859	0.904
	N=2	1.02	0.03	0.575	0.66	0.529	0.819	0.929
	N=3	1.03	0.017	0.443	0.652	0.507	0.756	0.881
	N=4	0.96	0.035	0.456	0.633	0.543	0.832	0.912
	N=5	1	0.026	0.558	0.703	0.476	0.773	0.88
	Avg	1.002	0.0256	0.5042	0.6716	0.5012	0.8078	0.9012
	STD	0.0268328	0.00730068	0.0595961	0.033426	0.0377783	0.0425053	0.0209452
